# Supplementary material for: Probing Allosteric Hsp70 Inhibitors by Molecular Modelling Studies to Expedite the Development of Novel Combined F508del CFTR Modulators
Source: Pharmaceuticals (Basel). 2021 Dec 12;14(12):1296. doi: 10.3390/ph14121296 (PMC8709398; doi:10.3390/ph14121296)
Supplement: Supplementary file 1 [file pharmaceuticals-14-01296-s001.zip]

Archive with 1 entries (1 files):
- pharmaceuticals-1473768-supplementary.pdf
